# Supplementary material for: Multiblock Metabolomics Responses of the Diatom Phaeodactylum tricornutum Under Benthic and Planktonic Culture Conditions
Source: Mar Drugs. 2025 Jul 31;23(8):314. doi: 10.3390/md23080314 (PMC12387633; doi:10.3390/md23080314)
Supplement: Supplementary file 1 [file marinedrugs-23-00314-s001.zip]

Archive with 1 entries (1 files):
- marinedrugs-3707601-supplementary.pdf
